# Supplementary material for: Thermodynamic State Machine Network
Source: Entropy (Basel). 2022 May 24;24(6):744. doi: 10.3390/e24060744 (PMC9221775; doi:10.3390/e24060744)
Supplement: Supplementary file 1 [file entropy-24-00744-s001.zip]

Archive with 7 entries (7 files):
- Video S1.mp4
- Video S2.mp4
- Video S3.mp4
- Video S4.mp4
- Video S5.mp4
- Video S6.mp4
- Video S7.mp4
